# Supplementary material for: A tail of two pandas— whole genome k-mer signature analysis of the red panda (Ailurus fulgens) and the Giant panda (Ailuropoda melanoleuca)
Source: BMC Genomics. 2021 Apr 1;22:228. doi: 10.1186/s12864-021-07531-3 (PMC8015091; doi:10.1186/s12864-021-07531-3)
Supplement: Supplementary file 1 — Additional file 1. Results of whole genome analysis of 28 species. The file includes a list of species, and the genome sequence files downloaded from NCBI, the PCC matrix which is a result of the WGKS algorithm, as well as the species clusters and the cluster statistics. [file 12864_2021_7531_MOESM1_ESM.xlsx]

## Sheet: Species
species	group	genome address
Acinonyx jubatus	felid	ftp://ftp.ncbi.nlm.nih.gov/genomes/all/GCF/003/709/585/GCF_003709585.1_Aci_jub_2/GCF_003709585.1_Aci_jub_2_genomic.fna.gz
Felis catus	felid	ftp://ftp.ncbi.nlm.nih.gov/genomes/all/GCF/000/181/335/GCF_000181335.3_Felis_catus_9.0/GCF_000181335.3_Felis_catus_9.0_genomic.fna.gz
Felis nigripes	felid	ftp://ftp.ncbi.nlm.nih.gov/genomes/all/GCA/004/023/925/GCA_004023925.1_FelNig_v1_BIUU/GCA_004023925.1_FelNig_v1_BIUU_genomic.fna.gz
Lynx canadensis	felid	ftp://ftp.ncbi.nlm.nih.gov/genomes/all/GCF/007/474/595/GCF_007474595.1_mLynCan4_v1.p/GCF_007474595.1_mLynCan4_v1.p_rna.fna.gz
Lynx pardinus	felid	ftp://ftp.ncbi.nlm.nih.gov/genomes/all/GCA/900/661/375/GCA_900661375.1_LYPA1.0/GCA_900661375.1_LYPA1.0_genomic.gbff.gz
Panthera leo	felid	ftp://ftp.ncbi.nlm.nih.gov/genomes/all/GCA/008/795/835/GCA_008795835.1_PanLeo1.0/GCA_008795835.1_PanLeo1.0_genomic.fna.gz
Panthera onca	felid	ftp://ftp.ncbi.nlm.nih.gov/genomes/all/GCA/004/023/805/GCA_004023805.1_PanOnc_v1_BIUU/GCA_004023805.1_PanOnc_v1_BIUU_genomic.gbff.gz
Panthera pardus	felid	ftp://ftp.ncbi.nlm.nih.gov/genomes/all/GCF/001/857/705/GCF_001857705.1_PanPar1.0/GCF_001857705.1_PanPar1.0_genomic.fna.gz
Panthera tigris	felid	ftp://ftp.ncbi.nlm.nih.gov/genomes/all/GCF/000/464/555/GCF_000464555.1_PanTig1.0/GCF_000464555.1_PanTig1.0_genomic.fna.gz
Prionailurus bengalensis	felid	ftp://ftp.ncbi.nlm.nih.gov/genomes/all/GCA/005/406/085/GCA_005406085.1_Prionailurus_bengalensis_euptilurus_v01/GCA_005406085.1_Prionailurus_bengalensis_euptilurus_v01_genomic.fna.gz
Puma concolor	felid	ftp://ftp.ncbi.nlm.nih.gov/genomes/all/GCF/003/327/715/GCF_003327715.1_PumCon1.0/GCF_003327715.1_PumCon1.0_genomic.fna.gz
Spilogale gracilis	mephitid	ftp://ftp.ncbi.nlm.nih.gov/genomes/all/GCA/004/023/965/GCA_004023965.1_SpiGra_v1_BIUU/GCA_004023965.1_SpiGra_v1_BIUU_genomic.fna.gz
Enhydra lutris	mustelid	ftp://ftp.ncbi.nlm.nih.gov/genomes/all/GCF/002/288/905/GCF_002288905.1_ASM228890v2/GCF_002288905.1_ASM228890v2_rna.fna.gz
Gulo gulo	mustelid	ftp://ftp.ncbi.nlm.nih.gov/genomes/all/GCA/900/006/375/GCA_900006375.2_Gulo_2.2_annotated/GCA_900006375.2_Gulo_2.2_annotated_protein.faa.gz
Lontra canadensis	mustelid	ftp://ftp.ncbi.nlm.nih.gov/genomes/all/GCA/900/006/375/GCA_900006375.2_Gulo_2.2_annotated/GCA_900006375.2_Gulo_2.2_annotated_genomic.fna.gz
Lutra lutra	mustelid	ftp://ftp.ncbi.nlm.nih.gov/genomes/all/GCA/902/655/055/GCA_902655055.1_mLutLut1.1/GCA_902655055.1_mLutLut1.1_genomic.fna.gz
Mellivora capensis	mustelid	ftp://ftp.ncbi.nlm.nih.gov/genomes/all/GCA/004/024/625/GCA_004024625.1_MelCap_v1_BIUU/GCA_004024625.1_MelCap_v1_BIUU_genomic.gbff.gz
Mustela erminea	mustelid	ftp://ftp.ncbi.nlm.nih.gov/genomes/all/GCF/009/829/155/GCF_009829155.1_mMusErm1.Pri/GCF_009829155.1_mMusErm1.Pri_genomic.fna.gz
Mustela putorius furo	mustelid	ftp://ftp.ncbi.nlm.nih.gov/genomes/all/GCF/000/215/625/GCF_000215625.1_MusPutFur1.0/GCF_000215625.1_MusPutFur1.0_genomic.gff.gz"
Neovison vison	mustelid	ftp://ftp.ncbi.nlm.nih.gov/genomes/all/GCA/900/108/605/GCA_900108605.1_NNQGG.v01/GCA_900108605.1_NNQGG.v01_genomic.gff.gz
Pteronura brasiliensis	mustelid	ftp://ftp.ncbi.nlm.nih.gov/genomes/all/GCA/004/024/605/GCA_004024605.1_PteBra_v1_BIUU/GCA_004024605.1_PteBra_v1_BIUU_genomic.fna.gz
Taxidea taxus	mustelid	ftp://ftp.ncbi.nlm.nih.gov/genomes/all/GCA/003/697/995/GCA_003697995.1_ASM369799v1/GCA_003697995.1_ASM369799v1_genomic.fna.gz
Ailurus fulgens	red panda	ftp://ftp.ncbi.nlm.nih.gov/genomes/all/GCA/002/007/465/GCA_002007465.1_ASM200746v1/GCA_002007465.1_ASM200746v1_genomic.fna.gz
Ailuropoda melanoleuca	ursid	ftp://ftp.ncbi.nlm.nih.gov/genomes/all/GCF/000/004/335/GCF_000004335.2_AilMel_1.0/GCF_000004335.2_AilMel_1.0_genomic.fna.gz
Ursus americanus	ursid	ftp://ftp.ncbi.nlm.nih.gov/genomes/all/GCA/003/344/425/GCA_003344425.1_ASM334442v1/GCA_003344425.1_ASM334442v1_genomic.fna.gz
Ursus arctos	ursid	ftp://ftp.ncbi.nlm.nih.gov/genomes/all/GCF/003/584/765/GCF_003584765.1_ASM358476v1/GCF_003584765.1_ASM358476v1_genomic.fna.gz
Ursus maritimus	ursid	ftp://ftp.ncbi.nlm.nih.gov/genomes/all/GCF/000/687/225/GCF_000687225.1_UrsMar_1.0/GCF_000687225.1_UrsMar_1.0_genomic.fna.gz
Ursus thibetanus	ursid	ftp://ftp.ncbi.nlm.nih.gov/genomes/all/GCA/009/660/055/GCA_009660055.1_ASM966005v1/GCA_009660055.1_ASM966005v1_genomic.fna.gz

## Sheet: PCC matrix
	Acinonyx_jubatus	Ailuropoda_melanoleuca	Ailurus_fulgens	Enhydra_lutris	Felis_catus	Felis_nigripes	Gulo_gulo	Lontra_canadensis	Lutra_lutra	Lynx_canadensis	Lynx_pardinus	Mellivora_capensis	Mustela_ermine	Mustela_putorius_furo	Neovison_vison	Panthera_leo	Panthera_onca	Panthera_pardus	Panthera_tigris	Prionailurus_bengalensis	Pteronura_brasiliensis	Puma_concolor	Spilogala_gracilis	Taxidea_taxus	Ursus_americanus	Ursus_arctos	Ursus_maritimus	Ursus_thibetanus
Acinonyx_jubatus	1	0.586761	0.620659	0.58508	0.979827	0.885866	0.631368	0.62722	0.602369	0.968708	0.970309	0.562062	0.576018	0.61322	0.630832	0.996292	0.969595	0.995764	0.992376	0.983998	0.576135	0.963835	0.537955	0.588637	0.603429	0.595289	0.595896	0.593459
Ailuropoda_melanoleuca	0.586761	1	0.72135	0.691996	0.549649	0.481323	0.736239	0.730899	0.701207	0.534541	0.536167	0.670217	0.684857	0.716451	0.742168	0.579408	0.532569	0.576427	0.5769	0.577932	0.682549	0.536553	0.666093	0.696478	0.96898	0.970133	0.973508	0.965603
Ailurus_fulgens	0.620659	0.72135	1	0.871198	0.576186	0.511643	0.917583	0.910684	0.89053	0.55717	0.557512	0.841084	0.862774	0.906859	0.922307	0.614613	0.560354	0.610643	0.609714	0.601721	0.85911	0.555785	0.789522	0.879533	0.746108	0.736108	0.735301	0.733868
Enhydra_lutris	0.58508	0.691996	0.871198	1	0.542778	0.477948	0.961546	0.966638	0.962106	0.525057	0.523536	0.984137	0.991953	0.964374	0.960712	0.579745	0.529588	0.574942	0.57262	0.565108	0.999103	0.520589	0.766658	0.998152	0.71996	0.713267	0.708661	0.711716
Felis_catus	0.979827	0.549649	0.576186	0.542778	1	0.922675	0.585078	0.58111	0.558633	0.993277	0.993228	0.521253	0.53421	0.568423	0.584913	0.977286	0.983077	0.980988	0.972285	0.985382	0.534498	0.988037	0.499046	0.545926	0.567111	0.558944	0.560828	0.557211
Felis_nigripes	0.885866	0.481323	0.511643	0.477948	0.922675	1	0.513318	0.510129	0.490325	0.915548	0.916914	0.459148	0.470456	0.498709	0.513479	0.882992	0.911555	0.888462	0.878853	0.899795	0.470967	0.914057	0.440588	0.480475	0.497448	0.489182	0.491838	0.487336
Gulo_gulo	0.631368	0.736239	0.917583	0.961546	0.585078	0.513318	1	0.992127	0.991352	0.566069	0.565729	0.925049	0.948109	0.997721	0.993349	0.625499	0.569944	0.62063	0.619445	0.610744	0.950526	0.563666	0.796834	0.967387	0.761767	0.752923	0.750455	0.750979
Lontra_canadensis	0.62722	0.730899	0.910684	0.966638	0.58111	0.510129	0.992127	1	0.987139	0.562292	0.561188	0.931737	0.9525	0.99088	0.99063	0.621202	0.566617	0.61611	0.613647	0.606004	0.956718	0.558567	0.791666	0.971204	0.75722	0.749277	0.744838	0.747445
Lutra_lutra	0.602369	0.701207	0.89053	0.962106	0.558633	0.490325	0.991352	0.987139	1	0.541024	0.540183	0.923982	0.945742	0.996887	0.97807	0.597186	0.544845	0.592242	0.590623	0.58183	0.952047	0.537331	0.773	0.966799	0.726597	0.719322	0.715965	0.717578
Lynx_canadensis	0.968708	0.534541	0.55717	0.525057	0.993277	0.915548	0.566069	0.562292	0.541024	1	0.992332	0.504182	0.516495	0.550155	0.565681	0.968294	0.984456	0.970975	0.961255	0.975327	0.517021	0.984775	0.483418	0.528163	0.54946	0.542349	0.544421	0.540749
Lynx_pardinus	0.970309	0.536167	0.557512	0.523536	0.993228	0.916914	0.565729	0.561188	0.540183	0.992332	1	0.50267	0.5151	0.549691	0.565501	0.967178	0.976592	0.973037	0.967259	0.983336	0.515288	0.995407	0.4831	0.526814	0.549988	0.542441	0.54622	0.54066
Mellivora_capensis	0.562062	0.670217	0.841084	0.984137	0.521253	0.459148	0.925049	0.931737	0.923982	0.504182	0.50267	1	0.996374	0.927058	0.927505	0.556943	0.508897	0.552257	0.549806	0.542941	0.9868	0.499676	0.746522	0.980345	0.698093	0.692497	0.687352	0.690759
Mustela_ermine	0.576018	0.684857	0.862774	0.991953	0.53421	0.470456	0.948109	0.9525	0.945742	0.516495	0.5151	0.996374	1	0.950144	0.949959	0.570747	0.521214	0.565995	0.563527	0.556457	0.992376	0.512168	0.76192	0.989795	0.713089	0.706935	0.70195	0.705172
Mustela_putorius_furo	0.61322	0.716451	0.906859	0.964374	0.568423	0.498709	0.997721	0.99088	0.996887	0.550155	0.549691	0.927058	0.950144	1	0.989192	0.607742	0.553994	0.60289	0.601718	0.592708	0.953826	0.547282	0.786838	0.969839	0.741838	0.73383	0.731192	0.731949
Neovison_vison	0.630832	0.742168	0.922307	0.960712	0.584913	0.513479	0.993349	0.99063	0.97807	0.565681	0.565501	0.927505	0.949959	0.989192	1	0.624629	0.569362	0.620037	0.618614	0.610994	0.950091	0.563805	0.802057	0.966436	0.767984	0.758655	0.756255	0.756648
Panthera_leo	0.996292	0.579408	0.614613	0.579745	0.977286	0.882992	0.625499	0.621202	0.597186	0.968294	0.967178	0.556943	0.570747	0.607742	0.624629	1	0.975911	0.99788	0.993904	0.978999	0.57086	0.959852	0.532593	0.583364	0.595753	0.587792	0.588385	0.585939
Panthera_onca	0.969595	0.532569	0.560354	0.529588	0.983077	0.911555	0.569944	0.566617	0.544845	0.984456	0.976592	0.508897	0.521214	0.553994	0.569362	0.975911	1	0.976552	0.966492	0.962739	0.521651	0.968394	0.485909	0.532673	0.54862	0.54174	0.542745	0.539953
Panthera_pardus	0.995764	0.576427	0.610643	0.574942	0.980988	0.888462	0.62063	0.61611	0.592242	0.970975	0.973037	0.552257	0.565995	0.60289	0.620037	0.99788	0.976552	1	0.994671	0.982873	0.566081	0.967509	0.529018	0.578548	0.592937	0.584513	0.585896	0.582744
Panthera_tigris	0.992376	0.5769	0.609714	0.57262	0.972285	0.878853	0.619445	0.613647	0.590623	0.961255	0.967259	0.549806	0.563527	0.601718	0.618614	0.993904	0.966492	0.994671	1	0.978167	0.563556	0.963201	0.527953	0.57644	0.590998	0.581905	0.587925	0.580254
Prionailurus_bengalensis	0.983998	0.577932	0.601721	0.565108	0.985382	0.899795	0.610744	0.606004	0.58183	0.975327	0.983336	0.542941	0.556457	0.592708	0.610994	0.978999	0.962739	0.982873	0.978167	1	0.556375	0.982648	0.522036	0.568594	0.593487	0.585344	0.58721	0.583137
Pteronura_brasiliensis	0.576135	0.682549	0.85911	0.999103	0.534498	0.470967	0.950526	0.956718	0.952047	0.517021	0.515288	0.9868	0.992376	0.953826	0.950091	0.57086	0.521651	0.566081	0.563556	0.556375	1	0.512262	0.757494	0.996029	0.71073	0.704323	0.69937	0.702847
Puma_concolor	0.963835	0.536553	0.555785	0.520589	0.988037	0.914057	0.563666	0.558567	0.537331	0.984775	0.995407	0.499676	0.512168	0.547282	0.563805	0.959852	0.968394	0.967509	0.963201	0.982648	0.512262	1	0.481438	0.523928	0.549548	0.541527	0.546438	0.539563
Spilogala_gracilis	0.537955	0.666093	0.789522	0.766658	0.499046	0.440588	0.796834	0.791666	0.773	0.483418	0.4831	0.746522	0.76192	0.786838	0.802057	0.532593	0.485909	0.529018	0.527953	0.522036	0.757494	0.481438	1	0.773194	0.687365	0.681005	0.678392	0.678864
Taxidea_taxus	0.588637	0.696478	0.879533	0.998152	0.545926	0.480475	0.967387	0.971204	0.966799	0.528163	0.526814	0.980345	0.989795	0.969839	0.966436	0.583364	0.532673	0.578548	0.57644	0.568594	0.996029	0.523928	0.773194	1	0.724224	0.717335	0.713092	0.715736
Ursus_americanus	0.603429	0.96898	0.746108	0.71996	0.567111	0.497448	0.761767	0.75722	0.726597	0.54946	0.549988	0.698093	0.713089	0.741838	0.767984	0.595753	0.54862	0.592937	0.590998	0.593487	0.71073	0.549548	0.687365	0.724224	1	0.992739	0.991	0.993722
Ursus_arctos	0.595289	0.970133	0.736108	0.713267	0.558944	0.489182	0.752923	0.749277	0.719322	0.542349	0.542441	0.692497	0.706935	0.73383	0.758655	0.587792	0.54174	0.584513	0.581905	0.585344	0.704323	0.541527	0.681005	0.717335	0.992739	1	0.992156	0.996623
Ursus_maritimus	0.595896	0.973508	0.735301	0.708661	0.560828	0.491838	0.750455	0.744838	0.715965	0.544421	0.54622	0.687352	0.70195	0.731192	0.756255	0.588385	0.542745	0.585896	0.587925	0.58721	0.69937	0.546438	0.678392	0.713092	0.991	0.992156	1	0.989952
Ursus_thibetanus	0.593459	0.965603	0.733868	0.711716	0.557211	0.487336	0.750979	0.747445	0.717578	0.540749	0.54066	0.690759	0.705172	0.731949	0.756648	0.585939	0.539953	0.582744	0.580254	0.583137	0.702847	0.539563	0.678864	0.715736	0.993722	0.996623	0.989952	1

## Sheet: clusters
species	cluster
Ailuropoda melanoleuca	1
Ursus americanus	1
Ursus arctos	1
Ursus maritimus	1
Ursus thibetanus	1
Acinonyx jubatus	2
Felis catus	2
Felis nigripes	2
Lynx canadensis	2
Lynx pardinus	2
Panthera leo	2
Panthera onca	2
Panthera pardus	2
Panthera tigris	2
Prionailurus bengalensis	2
Puma concolor	2
Ailurus fulgens	3
Enhydra lutris	3
Gulo gulo	3
Lontra canadensis	3
Lutra lutra	3
Mellivora capensis	3
Mustela ermine	3
Mustela putorius furo	3
Neovison vison	3
Pteronura brasiliensis	3
Taxidea taxus	3
Spilogala gracilis	4

## Sheet: stats
baramin	species	min	mean	max	stdev	p-value
1	5	0.966	0.983	0.997	0.012	1.22574e-62
2	11	0.879	0.965	0.998	0.032	6.16545e-95
3	11	0.841	0.954	0.999	0.04	8.97171e-97
