# Supplementary material for: A tail of two pandas— whole genome k-mer signature analysis of the red panda (Ailurus fulgens) and the Giant panda (Ailuropoda melanoleuca)
Source: BMC Genomics. 2021 Apr 1;22:228. doi: 10.1186/s12864-021-07531-3 (PMC8015091; doi:10.1186/s12864-021-07531-3)
Supplement: Supplementary file 2 — Additional file 2. Results of the alignment of mitochondrial DNA from 52 carnivore species. This file includes a list of species and their corresponding accession number, the sequence identity matrix, species clustering information and cluster statistics. [file 12864_2021_7531_MOESM2_ESM.xlsx]

## Sheet: species
species	accession no.
Ailuropoda melanoleuca	NC_009492.1
Ailurus fulgens	NC_011124.1
Ailurus fulgens styani	NC_009691.1
Aonyx cinerea isolate 16	NC_035814.1
Arctodus simus	NC_011116.1
Arctonyx collaris voucher YP6001	NC_020645.1
Arctotherium sp.	NC_030174.1
Conepatus chinga	NC_042596.1
Enhydra lutris	NC_009692.1
Gulo gulo	NC_009685.1
Helarctos malayanus	NC_009968.1
Lutra lutra	NC_011358.1
Lutra sumatrana isolate 49	NC_035810.1
Lutrogale perspicillata isolate 21	NC_035811.1
Martes americana voucher ROM116315	NC_020642.1
Martes flavigula	NC_012141.1
Martes foina voucher YP6135	NC_020643.1
Martes martes	NC_021749.1
Martes melampus	NC_009678.1
Martes pennanti isolate MP41	NC_020664.1
Martes zibellina	NC_011579.1
Meles anakuma	NC_009677.1
Meles leucurus	NC_039173.1
Meles meles	NC_011125.1
Melogale moschata voucher YP6128	NC_020644.1
Melursus ursinus	NC_009970.1
Mephitis mephitis voucher YP2994	NC_020648.1
Mustela altaica	NC_021751.1
Mustela erminea	NC_025516.1
Mustela eversmannii	NC_028013.1
Mustela frenata voucher ROM101452	NC_020640.1
Mustela itatsi isolate IT01	NC_034330.1
Mustela kathiah voucher YP6126	NC_023210.1
Mustela nigripes	NC_024942.1
Mustela nivalis voucher YP1	NC_020639.1
Mustela putorius voucher ROM117143	NC_020638.1
Mustela sibirica voucher YP6136	NC_020637.1
Nasua nasua voucher ROM108237	NC_020647.1
Neovison vison voucher ROM102488	NC_020641.1
Procyon lotor	NC_009126.1
Spilogale putorius	NC_010497.1
Taxidea taxus voucher ROM111450	NC_020646.1
Tremarctos ornatus	NC_009969.1
Ursus americanus	NC_003426.1
Ursus arctos	NC_003427.1
Ursus maritimus	NC_003428.1
Ursus spelaeus	NC_011112.1
Ursus thibetanus	NC_009971.1
Ursus thibetanus formosanus	NC_009331.1
Ursus thibetanus mupinensis	NC_008753.1
Ursus thibetanus thibetanus	NC_011118.1
Ursus thibetanus ussuricus	NC_011117.1

## Sheet: MUSCLE identity matrix
	Ailuropoda melanoleuca	Melursus ursinus	Ursus spelaeus	Ursus arctos	Ursus maritimus	Helarctos malayanus	Ursus americanus	Ursus thibetanus mupinensis	Ursus thibetanus formosanus	Ursus thibetanus thibetanus	Ursus thibetanus	Ursus thibetanus ussuricus	Arctodus simus	Tremarctos ornatus	Arctotherium sp.	Conepatus chinga	Mephitis mephitis	Spilogale putorius	Nasua nasua	Ailurus fulgens	Ailurus fulgens styani	Procyon lotor	Taxidea taxus	Arctonyx collaris	Meles meles	Meles anakuma	Meles leucurus	Melogale moschata	Martes pennanti	Gulo gulo	Martes flavigula	Martes foina	Martes americana	Martes melampus	Martes martes	Martes zibellina	Mustela frenata	Neovison vison	Mustela kathiah	Mustela erminea	Mustela itatsi	Mustela sibirica	Mustela nigripes	Mustela eversmannii	Mustela putorius	Mustela nivalis	Mustela altaica	Enhydra lutris	Lutra lutra
Ailuropoda melanoleuca	1	0.827	0.828	0.818	0.817	0.828	0.823	0.823	0.819	0.821	0.833	0.831	0.811	0.825	0.822	0.779	0.778	0.778	0.763	0.786	0.782	0.774	0.778	0.777	0.777	0.774	0.78	0.775	0.771	0.78	0.78	0.781	0.779	0.775	0.778	0.779	0.785	0.783	0.782	0.781	0.764	0.782	0.783	0.781	0.782	0.782	0.779	0.78	0.778
Melursus ursinus	0.827	1	0.908	0.897	0.896	0.906	0.901	0.902	0.9	0.901	0.913	0.911	0.832	0.847	0.84	0.775	0.779	0.773	0.765	0.782	0.777	0.777	0.777	0.779	0.78	0.774	0.779	0.779	0.773	0.779	0.784	0.783	0.784	0.779	0.783	0.783	0.783	0.785	0.781	0.784	0.763	0.784	0.784	0.78	0.782	0.783	0.779	0.78	0.776
Ursus spelaeus	0.828	0.908	1	0.926	0.924	0.909	0.906	0.903	0.902	0.904	0.917	0.914	0.835	0.848	0.848	0.781	0.781	0.78	0.768	0.787	0.784	0.777	0.782	0.785	0.786	0.781	0.785	0.786	0.779	0.786	0.789	0.786	0.787	0.783	0.785	0.787	0.789	0.791	0.789	0.792	0.77	0.793	0.792	0.787	0.789	0.79	0.787	0.785	0.781
Ursus arctos	0.818	0.897	0.926	1	0.972	0.898	0.893	0.894	0.914	0.915	0.902	0.903	0.819	0.835	0.83	0.767	0.767	0.766	0.755	0.775	0.772	0.766	0.768	0.772	0.772	0.766	0.771	0.774	0.765	0.772	0.773	0.771	0.773	0.768	0.771	0.774	0.774	0.775	0.775	0.775	0.755	0.779	0.777	0.773	0.774	0.775	0.771	0.771	0.768
Ursus maritimus	0.817	0.896	0.924	0.972	1	0.898	0.89	0.89	0.914	0.914	0.9	0.901	0.817	0.831	0.829	0.767	0.767	0.762	0.754	0.774	0.771	0.765	0.766	0.77	0.771	0.764	0.77	0.773	0.765	0.771	0.773	0.771	0.773	0.769	0.772	0.774	0.774	0.774	0.774	0.776	0.757	0.778	0.777	0.773	0.774	0.775	0.771	0.769	0.767
Helarctos malayanus	0.828	0.906	0.909	0.898	0.898	1	0.908	0.907	0.907	0.907	0.918	0.919	0.835	0.851	0.847	0.78	0.78	0.778	0.768	0.787	0.783	0.78	0.781	0.783	0.784	0.779	0.783	0.785	0.777	0.786	0.787	0.786	0.788	0.781	0.784	0.786	0.789	0.788	0.786	0.788	0.768	0.786	0.788	0.784	0.788	0.787	0.786	0.783	0.781
Ursus americanus	0.823	0.901	0.906	0.893	0.89	0.908	1	0.92	0.905	0.906	0.917	0.917	0.836	0.843	0.843	0.778	0.779	0.777	0.764	0.785	0.782	0.777	0.779	0.782	0.784	0.777	0.781	0.782	0.772	0.782	0.784	0.783	0.784	0.78	0.783	0.784	0.784	0.787	0.784	0.784	0.767	0.783	0.783	0.781	0.783	0.784	0.782	0.78	0.776
Ursus thibetanus mupinensis	0.823	0.902	0.903	0.894	0.89	0.907	0.92	1	0.952	0.955	0.971	0.97	0.836	0.842	0.841	0.774	0.773	0.773	0.763	0.782	0.779	0.774	0.778	0.781	0.781	0.776	0.78	0.779	0.773	0.781	0.783	0.781	0.782	0.777	0.78	0.782	0.782	0.784	0.782	0.783	0.768	0.783	0.784	0.78	0.783	0.783	0.782	0.777	0.777
Ursus thibetanus formosanus	0.819	0.9	0.902	0.914	0.914	0.907	0.905	0.952	1	0.987	0.972	0.973	0.826	0.838	0.834	0.77	0.768	0.767	0.757	0.775	0.771	0.766	0.771	0.774	0.775	0.769	0.773	0.773	0.766	0.774	0.776	0.774	0.776	0.771	0.774	0.775	0.776	0.777	0.775	0.777	0.76	0.78	0.78	0.775	0.778	0.777	0.774	0.771	0.769
Ursus thibetanus thibetanus	0.821	0.901	0.904	0.915	0.914	0.907	0.906	0.955	0.987	1	0.976	0.977	0.827	0.839	0.836	0.771	0.768	0.768	0.758	0.776	0.772	0.767	0.771	0.774	0.776	0.771	0.774	0.774	0.766	0.775	0.776	0.775	0.776	0.772	0.774	0.776	0.778	0.777	0.777	0.778	0.76	0.781	0.781	0.776	0.779	0.779	0.776	0.772	0.771
Ursus thibetanus	0.833	0.913	0.917	0.902	0.9	0.918	0.917	0.971	0.972	0.976	1	0.989	0.839	0.851	0.849	0.782	0.779	0.779	0.769	0.787	0.783	0.779	0.784	0.787	0.788	0.782	0.786	0.786	0.779	0.786	0.788	0.786	0.788	0.783	0.787	0.787	0.788	0.789	0.789	0.79	0.772	0.792	0.792	0.788	0.791	0.79	0.788	0.784	0.782
Ursus thibetanus ussuricus	0.831	0.911	0.914	0.903	0.901	0.919	0.917	0.97	0.973	0.977	0.989	1	0.837	0.849	0.846	0.78	0.777	0.777	0.767	0.785	0.781	0.777	0.781	0.784	0.785	0.779	0.783	0.784	0.777	0.784	0.786	0.785	0.786	0.781	0.784	0.786	0.787	0.787	0.786	0.788	0.77	0.79	0.79	0.786	0.788	0.788	0.785	0.781	0.78
Arctodus simus	0.811	0.832	0.835	0.819	0.817	0.835	0.836	0.836	0.826	0.827	0.839	0.837	1	0.879	0.883	0.772	0.769	0.767	0.763	0.777	0.779	0.769	0.78	0.776	0.776	0.777	0.774	0.774	0.777	0.774	0.777	0.777	0.778	0.787	0.779	0.778	0.78	0.779	0.777	0.781	0.771	0.775	0.778	0.775	0.777	0.775	0.775	0.778	0.773
Tremarctos ornatus	0.825	0.847	0.848	0.835	0.831	0.851	0.843	0.842	0.838	0.839	0.851	0.849	0.879	1	0.891	0.78	0.778	0.777	0.769	0.785	0.782	0.782	0.784	0.781	0.782	0.777	0.78	0.783	0.781	0.785	0.785	0.787	0.786	0.784	0.786	0.786	0.789	0.787	0.786	0.788	0.768	0.782	0.784	0.781	0.784	0.787	0.783	0.783	0.782
Arctotherium sp.	0.822	0.84	0.848	0.83	0.829	0.847	0.843	0.841	0.834	0.836	0.849	0.846	0.883	0.891	1	0.782	0.779	0.778	0.778	0.791	0.796	0.779	0.794	0.789	0.791	0.785	0.787	0.786	0.791	0.791	0.785	0.79	0.79	0.791	0.79	0.789	0.792	0.79	0.788	0.793	0.779	0.783	0.785	0.788	0.787	0.785	0.785	0.79	0.787
Conepatus chinga	0.779	0.775	0.781	0.767	0.767	0.78	0.778	0.774	0.77	0.771	0.782	0.78	0.772	0.78	0.782	1	0.834	0.83	0.784	0.798	0.794	0.791	0.797	0.799	0.799	0.794	0.799	0.794	0.789	0.801	0.794	0.8	0.797	0.794	0.798	0.799	0.804	0.804	0.803	0.8	0.783	0.795	0.796	0.795	0.796	0.794	0.796	0.796	0.797
Mephitis mephitis	0.778	0.779	0.781	0.767	0.767	0.78	0.779	0.773	0.768	0.768	0.779	0.777	0.769	0.778	0.779	0.834	1	0.849	0.777	0.8	0.796	0.79	0.79	0.801	0.799	0.795	0.8	0.791	0.788	0.797	0.801	0.796	0.794	0.789	0.794	0.794	0.805	0.807	0.802	0.8	0.784	0.796	0.796	0.795	0.796	0.797	0.797	0.793	0.794
Spilogale putorius	0.778	0.773	0.78	0.766	0.762	0.778	0.777	0.773	0.767	0.768	0.779	0.777	0.767	0.777	0.778	0.83	0.849	1	0.776	0.8	0.794	0.792	0.793	0.801	0.801	0.795	0.803	0.789	0.785	0.797	0.8	0.797	0.795	0.789	0.794	0.795	0.801	0.804	0.8	0.801	0.78	0.796	0.794	0.793	0.794	0.795	0.795	0.792	0.794
Nasua nasua	0.763	0.765	0.768	0.755	0.754	0.768	0.764	0.763	0.757	0.758	0.769	0.767	0.763	0.769	0.778	0.784	0.777	0.776	1	0.786	0.79	0.803	0.801	0.793	0.796	0.791	0.793	0.789	0.798	0.796	0.794	0.798	0.798	0.798	0.798	0.798	0.797	0.795	0.793	0.799	0.786	0.791	0.792	0.793	0.791	0.79	0.791	0.796	0.791
Ailurus fulgens	0.786	0.782	0.787	0.775	0.774	0.787	0.785	0.782	0.775	0.776	0.787	0.785	0.777	0.785	0.791	0.798	0.8	0.8	0.786	1	0.98	0.793	0.805	0.811	0.807	0.804	0.808	0.8	0.798	0.807	0.806	0.806	0.805	0.801	0.804	0.804	0.813	0.81	0.805	0.811	0.792	0.802	0.802	0.804	0.804	0.806	0.806	0.804	0.802
Ailurus fulgens styani	0.782	0.777	0.784	0.772	0.771	0.783	0.782	0.779	0.771	0.772	0.783	0.781	0.779	0.782	0.796	0.794	0.796	0.794	0.79	0.98	1	0.789	0.811	0.808	0.808	0.805	0.806	0.797	0.804	0.803	0.802	0.804	0.802	0.804	0.802	0.801	0.808	0.806	0.803	0.81	0.8	0.799	0.799	0.802	0.801	0.802	0.803	0.804	0.799
Procyon lotor	0.774	0.777	0.777	0.766	0.765	0.78	0.777	0.774	0.766	0.767	0.779	0.777	0.769	0.782	0.779	0.791	0.79	0.792	0.803	0.793	0.789	1	0.803	0.806	0.804	0.802	0.807	0.8	0.797	0.803	0.808	0.806	0.806	0.802	0.809	0.808	0.807	0.807	0.805	0.81	0.786	0.802	0.803	0.801	0.804	0.803	0.806	0.802	0.802
Taxidea taxus	0.778	0.777	0.782	0.768	0.766	0.781	0.779	0.778	0.771	0.771	0.784	0.781	0.78	0.784	0.794	0.797	0.79	0.793	0.801	0.805	0.811	0.803	1	0.839	0.841	0.834	0.836	0.834	0.843	0.84	0.84	0.841	0.842	0.844	0.845	0.842	0.838	0.836	0.834	0.845	0.83	0.834	0.835	0.837	0.837	0.834	0.834	0.841	0.837
Arctonyx collaris	0.777	0.779	0.785	0.772	0.77	0.783	0.782	0.781	0.774	0.774	0.787	0.784	0.776	0.781	0.789	0.799	0.801	0.801	0.793	0.811	0.808	0.806	0.839	1	0.908	0.902	0.908	0.844	0.844	0.849	0.852	0.854	0.852	0.847	0.853	0.853	0.849	0.852	0.846	0.853	0.831	0.842	0.843	0.844	0.842	0.844	0.842	0.847	0.846
Meles meles	0.777	0.78	0.786	0.772	0.771	0.784	0.784	0.781	0.775	0.776	0.788	0.785	0.776	0.782	0.791	0.799	0.799	0.801	0.796	0.807	0.808	0.804	0.841	0.908	1	0.925	0.927	0.842	0.846	0.848	0.847	0.85	0.851	0.848	0.851	0.85	0.845	0.847	0.843	0.85	0.833	0.842	0.84	0.842	0.84	0.841	0.841	0.845	0.844
Meles anakuma	0.774	0.774	0.781	0.766	0.764	0.779	0.777	0.776	0.769	0.771	0.782	0.779	0.777	0.777	0.785	0.794	0.795	0.795	0.791	0.804	0.805	0.802	0.834	0.902	0.925	1	0.956	0.839	0.84	0.84	0.842	0.847	0.845	0.849	0.844	0.845	0.843	0.842	0.84	0.845	0.829	0.838	0.836	0.838	0.836	0.836	0.833	0.84	0.837
Meles leucurus	0.78	0.779	0.785	0.771	0.77	0.783	0.781	0.78	0.773	0.774	0.786	0.783	0.774	0.78	0.787	0.799	0.8	0.803	0.793	0.808	0.806	0.807	0.836	0.908	0.927	0.956	1	0.842	0.842	0.845	0.85	0.851	0.849	0.845	0.848	0.849	0.85	0.847	0.846	0.849	0.83	0.843	0.842	0.842	0.841	0.842	0.84	0.842	0.843
Melogale moschata	0.775	0.779	0.786	0.774	0.773	0.785	0.782	0.779	0.773	0.774	0.786	0.784	0.774	0.783	0.786	0.794	0.791	0.789	0.789	0.8	0.797	0.8	0.834	0.844	0.842	0.839	0.842	1	0.842	0.849	0.851	0.856	0.855	0.851	0.856	0.857	0.852	0.854	0.849	0.854	0.831	0.849	0.848	0.848	0.848	0.846	0.848	0.851	0.85
Martes pennanti	0.771	0.773	0.779	0.765	0.765	0.777	0.772	0.773	0.766	0.766	0.779	0.777	0.777	0.781	0.791	0.789	0.788	0.785	0.798	0.798	0.804	0.797	0.843	0.844	0.846	0.84	0.842	0.842	1	0.862	0.865	0.867	0.871	0.872	0.872	0.87	0.846	0.845	0.84	0.854	0.844	0.84	0.84	0.844	0.841	0.842	0.843	0.852	0.846
Gulo gulo	0.78	0.779	0.786	0.772	0.771	0.786	0.782	0.781	0.774	0.775	0.786	0.784	0.774	0.785	0.791	0.801	0.797	0.797	0.796	0.807	0.803	0.803	0.84	0.849	0.848	0.84	0.845	0.849	0.862	1	0.881	0.88	0.883	0.878	0.885	0.885	0.851	0.852	0.85	0.855	0.83	0.848	0.848	0.847	0.848	0.849	0.85	0.849	0.852
Martes flavigula	0.78	0.784	0.789	0.773	0.773	0.787	0.784	0.783	0.776	0.776	0.788	0.786	0.777	0.785	0.785	0.794	0.801	0.8	0.794	0.806	0.802	0.808	0.84	0.852	0.847	0.842	0.85	0.851	0.865	0.881	1	0.885	0.888	0.884	0.889	0.889	0.856	0.857	0.849	0.858	0.834	0.851	0.853	0.849	0.85	0.851	0.852	0.849	0.853
Martes foina	0.781	0.783	0.786	0.771	0.771	0.786	0.783	0.781	0.774	0.775	0.786	0.785	0.777	0.787	0.79	0.8	0.796	0.797	0.798	0.806	0.804	0.806	0.841	0.854	0.85	0.847	0.851	0.856	0.867	0.88	0.885	1	0.921	0.919	0.922	0.925	0.851	0.853	0.851	0.86	0.834	0.85	0.851	0.848	0.849	0.852	0.853	0.851	0.852
Martes americana	0.779	0.784	0.787	0.773	0.773	0.788	0.784	0.782	0.776	0.776	0.788	0.786	0.778	0.786	0.79	0.797	0.794	0.795	0.798	0.805	0.802	0.806	0.842	0.852	0.851	0.845	0.849	0.855	0.871	0.883	0.888	0.921	1	0.949	0.956	0.952	0.855	0.853	0.849	0.862	0.835	0.851	0.851	0.851	0.852	0.851	0.854	0.85	0.853
Martes melampus	0.775	0.779	0.783	0.768	0.769	0.781	0.78	0.777	0.771	0.772	0.783	0.781	0.787	0.784	0.791	0.794	0.789	0.789	0.798	0.801	0.804	0.802	0.844	0.847	0.848	0.849	0.845	0.851	0.872	0.878	0.884	0.919	0.949	1	0.96	0.957	0.848	0.848	0.846	0.858	0.838	0.848	0.848	0.848	0.847	0.847	0.849	0.849	0.848
Martes martes	0.778	0.783	0.785	0.771	0.772	0.784	0.783	0.78	0.774	0.774	0.787	0.784	0.779	0.786	0.79	0.798	0.794	0.794	0.798	0.804	0.802	0.809	0.845	0.853	0.851	0.844	0.848	0.856	0.872	0.885	0.889	0.922	0.956	0.96	1	0.973	0.853	0.852	0.852	0.864	0.838	0.852	0.851	0.852	0.852	0.852	0.853	0.854	0.853
Martes zibellina	0.779	0.783	0.787	0.774	0.774	0.786	0.784	0.782	0.775	0.776	0.787	0.786	0.778	0.786	0.789	0.799	0.794	0.795	0.798	0.804	0.801	0.808	0.842	0.853	0.85	0.845	0.849	0.857	0.87	0.885	0.889	0.925	0.952	0.957	0.973	1	0.852	0.854	0.852	0.862	0.836	0.851	0.851	0.85	0.85	0.853	0.854	0.85	0.854
Mustela frenata	0.785	0.783	0.789	0.774	0.774	0.789	0.784	0.782	0.776	0.778	0.788	0.787	0.78	0.789	0.792	0.804	0.805	0.801	0.797	0.813	0.808	0.807	0.838	0.849	0.845	0.843	0.85	0.852	0.846	0.851	0.856	0.851	0.855	0.848	0.853	0.852	1	0.908	0.879	0.885	0.861	0.875	0.876	0.875	0.875	0.877	0.877	0.853	0.857
Neovison vison	0.783	0.785	0.791	0.775	0.774	0.788	0.787	0.784	0.777	0.777	0.789	0.787	0.779	0.787	0.79	0.804	0.807	0.804	0.795	0.81	0.806	0.807	0.836	0.852	0.847	0.842	0.847	0.854	0.845	0.852	0.857	0.853	0.853	0.848	0.852	0.854	0.908	1	0.879	0.883	0.859	0.874	0.875	0.875	0.875	0.874	0.874	0.852	0.856
Mustela kathiah	0.782	0.781	0.789	0.775	0.774	0.786	0.784	0.782	0.775	0.777	0.789	0.786	0.777	0.786	0.788	0.803	0.802	0.8	0.793	0.805	0.803	0.805	0.834	0.846	0.843	0.84	0.846	0.849	0.84	0.85	0.849	0.851	0.849	0.846	0.852	0.852	0.879	0.879	1	0.892	0.866	0.881	0.884	0.883	0.885	0.883	0.884	0.852	0.854
Mustela erminea	0.781	0.784	0.792	0.775	0.776	0.788	0.784	0.783	0.777	0.778	0.79	0.788	0.781	0.788	0.793	0.8	0.8	0.801	0.799	0.811	0.81	0.81	0.845	0.853	0.85	0.845	0.849	0.854	0.854	0.855	0.858	0.86	0.862	0.858	0.864	0.862	0.885	0.883	0.892	1	0.893	0.904	0.906	0.906	0.907	0.906	0.91	0.863	0.863
Mustela itatsi	0.764	0.763	0.77	0.755	0.757	0.768	0.767	0.768	0.76	0.76	0.772	0.77	0.771	0.768	0.779	0.783	0.784	0.78	0.786	0.792	0.8	0.786	0.83	0.831	0.833	0.829	0.83	0.831	0.844	0.83	0.834	0.834	0.835	0.838	0.838	0.836	0.861	0.859	0.866	0.893	1	0.919	0.922	0.924	0.922	0.89	0.892	0.844	0.836
Mustela sibirica	0.782	0.784	0.793	0.779	0.778	0.786	0.783	0.783	0.78	0.781	0.792	0.79	0.775	0.782	0.783	0.795	0.796	0.796	0.791	0.802	0.799	0.802	0.834	0.842	0.842	0.838	0.843	0.849	0.84	0.848	0.851	0.85	0.851	0.848	0.852	0.851	0.875	0.874	0.881	0.904	0.919	1	0.968	0.961	0.964	0.913	0.913	0.853	0.852
Mustela nigripes	0.783	0.784	0.792	0.777	0.777	0.788	0.783	0.784	0.78	0.781	0.792	0.79	0.778	0.784	0.785	0.796	0.796	0.794	0.792	0.802	0.799	0.803	0.835	0.843	0.84	0.836	0.842	0.848	0.84	0.848	0.853	0.851	0.851	0.848	0.851	0.851	0.876	0.875	0.884	0.906	0.922	0.968	1	0.974	0.978	0.914	0.914	0.853	0.851
Mustela eversmannii	0.781	0.78	0.787	0.773	0.773	0.784	0.781	0.78	0.775	0.776	0.788	0.786	0.775	0.781	0.788	0.795	0.795	0.793	0.793	0.804	0.802	0.801	0.837	0.844	0.842	0.838	0.842	0.848	0.844	0.847	0.849	0.848	0.851	0.848	0.852	0.85	0.875	0.875	0.883	0.906	0.924	0.961	0.974	1	0.981	0.912	0.911	0.856	0.852
Mustela putorius	0.782	0.782	0.789	0.774	0.774	0.788	0.783	0.783	0.778	0.779	0.791	0.788	0.777	0.784	0.787	0.796	0.796	0.794	0.791	0.804	0.801	0.804	0.837	0.842	0.84	0.836	0.841	0.848	0.841	0.848	0.85	0.849	0.852	0.847	0.852	0.85	0.875	0.875	0.885	0.907	0.922	0.964	0.978	0.981	1	0.914	0.915	0.854	0.851
Mustela nivalis	0.782	0.783	0.79	0.775	0.775	0.787	0.784	0.783	0.777	0.779	0.79	0.788	0.775	0.787	0.785	0.794	0.797	0.795	0.79	0.806	0.802	0.803	0.834	0.844	0.841	0.836	0.842	0.846	0.842	0.849	0.851	0.852	0.851	0.847	0.852	0.853	0.877	0.874	0.883	0.906	0.89	0.913	0.914	0.912	0.914	1	0.929	0.854	0.854
Mustela altaica	0.779	0.779	0.787	0.771	0.771	0.786	0.782	0.782	0.774	0.776	0.788	0.785	0.775	0.783	0.785	0.796	0.797	0.795	0.791	0.806	0.803	0.806	0.834	0.842	0.841	0.833	0.84	0.848	0.843	0.85	0.852	0.853	0.854	0.849	0.853	0.854	0.877	0.874	0.884	0.91	0.892	0.913	0.914	0.911	0.915	0.929	1	0.852	0.853
Enhydra lutris	0.78	0.78	0.785	0.771	0.769	0.783	0.78	0.777	0.771	0.772	0.784	0.781	0.778	0.783	0.79	0.796	0.793	0.792	0.796	0.804	0.804	0.802	0.841	0.847	0.845	0.84	0.842	0.851	0.852	0.849	0.849	0.851	0.85	0.849	0.854	0.85	0.853	0.852	0.852	0.863	0.844	0.853	0.853	0.856	0.854	0.854	0.852	1	0.874
Lutra lutra	0.778	0.776	0.781	0.768	0.767	0.781	0.776	0.777	0.769	0.771	0.782	0.78	0.773	0.782	0.787	0.797	0.794	0.794	0.791	0.802	0.799	0.802	0.837	0.846	0.844	0.837	0.843	0.85	0.846	0.852	0.853	0.852	0.853	0.848	0.853	0.854	0.857	0.856	0.854	0.863	0.836	0.852	0.851	0.852	0.851	0.854	0.853	0.874	1
Lutra sumatrana	0.78	0.778	0.785	0.77	0.769	0.784	0.778	0.778	0.773	0.774	0.785	0.783	0.775	0.783	0.788	0.795	0.796	0.798	0.792	0.802	0.799	0.805	0.837	0.845	0.844	0.839	0.844	0.852	0.845	0.851	0.855	0.853	0.852	0.849	0.853	0.855	0.858	0.857	0.853	0.864	0.833	0.853	0.852	0.851	0.852	0.852	0.854	0.873	0.94
Aonyx cinerea	0.764	0.769	0.772	0.758	0.758	0.768	0.765	0.763	0.757	0.758	0.769	0.768	0.767	0.77	0.779	0.779	0.779	0.776	0.785	0.791	0.794	0.788	0.826	0.832	0.834	0.828	0.829	0.835	0.836	0.832	0.835	0.838	0.838	0.836	0.838	0.838	0.837	0.833	0.834	0.847	0.849	0.835	0.834	0.839	0.836	0.836	0.836	0.861	0.874
Lutrogale perspicillata	0.758	0.762	0.765	0.753	0.751	0.763	0.76	0.758	0.751	0.751	0.763	0.76	0.766	0.765	0.775	0.772	0.772	0.769	0.78	0.783	0.79	0.781	0.823	0.826	0.826	0.822	0.822	0.829	0.839	0.825	0.83	0.832	0.833	0.834	0.835	0.834	0.83	0.826	0.826	0.84	0.852	0.828	0.828	0.832	0.828	0.83	0.83	0.856	0.868
[truncated: 3 more columns]

## Sheet: clusters
species	cluster
Ailuropoda melanoleuca	1
Melursus ursinus	1
Ursus spelaeus	1
Ursus arctos	1
Ursus maritimus	1
Helarctos malayanus	1
Ursus americanus	1
Ursus thibetanus mupinensis	1
Ursus thibetanus formosanus	1
Ursus thibetanus thibetanus	1
Ursus thibetanus	1
Ursus thibetanus ussuricus	1
Arctodus simus	1
Tremarctos ornatus	1
Arctotherium sp.	1
Conepatus chinga	2
Mephitis mephitis	2
Spilogale putorius	2
Nasua nasua	3
Procyon lotor	3
Ailurus fulgens	4
Ailurus fulgens styani	4
Taxidea taxus	5
Arctonyx collaris	5
Meles meles	5
Meles anakuma	5
Meles leucurus	5
Melogale moschata	5
Martes pennanti	5
Gulo gulo	5
Martes flavigula	5
Martes foina	5
Martes americana	5
Martes melampus	5
Martes martes	5
Martes zibellina	5
Mustela frenata	5
Neovison vison	5
Mustela kathiah	5
Mustela erminea	5
Mustela itatsi	5
Mustela sibirica	5
Mustela nigripes	5
Mustela eversmannii	5
Mustela putorius	5
Mustela nivalis	5
Mustela altaica	5
Enhydra lutris	5
Lutra lutra	5
Lutra sumatrana	5
Aonyx cinerea	5
Lutrogale perspicillata	5

## Sheet: stats
cluster	species	min	mean	max	stdev	p-value	neglog
Ursidae
1	15	0.811	0.88	0.989	0.048	5.0333e-41	40.298
Musteloidea
2-5	37	0.769	0.837	0.981	0.037	3.3008e-185	184.481
2	3	0.83	0.838	0.849	0.01	0.0117376	1.93
3	2	0.803	0.803	0.803	NA	1.90054e-17	16.721
4	2	0.98	0.98	0.98	NA	1.95817e-122	121.708
5	30	0.822	0.858	0.981	0.029	1.70369e-201	200.769
